# Supplementary material for: Development and Validation of Indirect Enzyme-Linked Immunosorbent Assays for Detecting Antibodies to SARS-CoV-2 in Cattle, Swine, and Chicken
Source: Viruses. 2022 Jun 22;14(7):1358. doi: 10.3390/v14071358 (PMC9317974; doi:10.3390/v14071358)
Supplement: Supplementary file 1 [file viruses-14-01358-s001.zip]

Archive with 1 entries (1 files):
- viruses-1716863-supplementary.pdf
